# Supplementary material for: Efficient Removal of Sulfamethoxazole in Electro-Oxidation System with Boron-Doped Diamond Anode and Electrolyte NaCl: Degradation Mechanisms
Source: Molecules. 2025 Feb 25;30(5):1056. doi: 10.3390/molecules30051056 (PMC11901543; doi:10.3390/molecules30051056)
Supplement: Supplementary file 1 [file molecules-30-01056-s001.zip]

Archive with 1 entries (1 files):
- molecules-3452903-supplementary.pdf
